# Supplementary material for: A NOTCH1 Mutation Found in a Newly Established Ovarian Cancer Cell Line (FDOVL) Promotes Lymph Node Metastasis in Ovarian Cancer
Source: Int J Mol Sci. 2023 Mar 7;24(6):5091. doi: 10.3390/ijms24065091 (PMC10049685; doi:10.3390/ijms24065091)
Supplement: Supplementary file 1 [file ijms-24-05091-s001.zip]

Archive with 3 entries (3 files):
- figures.pdf
- supple-file.pdf
- Supplementary table.pdf
